# Supplementary material for: Resilience and hope during advanced disease: a pilot study with metastatic colorectal cancer patients
Source: BMC Palliat Care. 2016 Aug 2;15:70. doi: 10.1186/s12904-016-0139-y (PMC4971726; doi:10.1186/s12904-016-0139-y)
Supplement: Additional file 1: — Study data set after exclusion of participants personal identifiers. (XLSX 24 kb) [file 12904_2016_139_MOESM1_ESM.xlsx]

## Sheet: Dataset
ID	Ent	Iniciais	Sexo	DTN	Idade	Est_Civ	Ocupac	Esc_Anos	Esc	Leitura	In_Sint	N_Fami	Apoio_FS	Apoio_FF	N_Comu	Apoio_CS	Apoio_CF	Apoio_T	Apoio_TF	RISC1	RISC2	RISC3	RISC4	RISC5	RISC6	RISC7	RISC8	RISC9	RISC10	RISC11	RISC12	RISC13	RISC14	RISC15	RISC16	RISC17	RISC18	RISC19	RISC20	RISC21	RISC22	RISC23	RISC24	RISC25	RISC_S	HERTH1	HERTH2	HERTH3	HERTH4
18	A	MAH	0	1958-02-03	56.7	3	vendedora	11	5	4	0.166667	1	10	10	5	50	10	50	10	1	3	4	2	3	3	2	3	3	4	3	3	3	2	2	3	3	2	2	3	4	2	3	3	4	70	4	4	4	3
20	A	LAD	1	1957-06-15	57.4	1	gerente industrial	13	6	4	5	3	30	10	5	38	7.6	45.2	9	3	3	3	2	4	3	2	3	3	3	3	2	3	2	4	4	3	3	2	2	4	3	4	4	4	76	3	4	2	3
44	A	PCFS	1	1982-01-25	32.8	1	analista exportaçao	17	7	3	1	3	30	10	5	39	7.8	45.6	9.1	4	4	4	3	4	4	3	3	4	4	4	4	4	3	3	3	4	1	3	4	4	4	4	4	4	90	4	4	4	3
45	A	ESA	1	1949-09-10	65.2	1	médico	17	8	5	11	3	30	10	5	50	10	50	10	4	4	4	4	4	3	4	4	4	4	4	3	4	3	2	4	4	4	3	4	4	4	4	4	4	94	4	4	4	4
9	A	RRSC	0	1954-04-21	60.6	1	auxiliar escolar	11	5	5	5	1	10	10	5	45	9	48	9.6	4	4	3	4	4	3	4	4	4	4	4	4	3	2	3	4	4	4	4	3	4	2	4	4	4	91	4	4	4	4
10	A	MM	0	1945-08-28	69.2	4	professora	13	5	3	13	1	9	9	5	46	9.2	45.4	9.1	3	2	4	4	4	4	4	3	4	4	4	4	4	3	3	4	4	0	4	4	4	3	3	4	4	88	4	4	2	3
11	A	FAPS	1	1977-03-21	37.7	1	produtor eventos	11	5	4	0.66	3	30	10	5	50	10	50	10	4	2	4	4	4	4	3	4	4	4	4	4	4	3	3	4	4	4	4	3	3	3	4	4	4	92	3	4	4	4
13	A	IFP	0	1952-06-09	62.4	2		16	7	4	1	2	15	7.5	5	50	10	42.5	8.5	4	4	4	4	4	4	2	4	3	4	3	4	4	3	4	4	4	2	3	3	4	4	2	4	4	89	4	3	3	4
3	A	FSP	1	1952-05-13	62.7	1	analista de sistemas	15	7		5	2	13	6.5	4	40	10	39.5	7.9	3	4	3	3	3	4	3	4	3	3	3	3	3	2	3	3	3	3	2	3	3	3	3	3	3	76	3	3	3	3
4	A	ATO	1	1984-04-02	30.7	2	comerciante	15	7	4	2	4	40	10	5	50	10	50	10	4	3	4	4	4	4	2	4	4	4	4	4	4	2	3	4	4	2	0	0	4	0	2	4	4	78	4	4	4	4
5	A	RMKKM	0	1958-05-16	56.7	1	contabilista	15	7	4	4	2	18	9	5	46	9.2	45.4	9.1	2	4	3	2	3	2	2	3	2	3	3	3	2	3	3	3	3	1	3	4	4	2	2	3	4	69	3	3	3	3
7	A	AMCN	1	1950-10-01	64.2	1	publicitário	14	6	4	3	1	10	10	5	50	10	50	10	4	4	4	4	4	4	4	4	2	4	4	4	4	4	4	4	4	4	4	4	4	3	4	4	4	97	4	4	2	4
15	A	JCS	1	1952-12-07	62	1	corretor seguros	11	5	3	7	3	16	5.3	5	35	7	30	6	3	4	4	2	3	4	2	3	3	3	3	4	4	3	3	4	4	3	3	3	3	3	3	3	4	81	4	3	4	3
21	J	LBM	1	1966-01-08	48.9	1	líder de célula	13	6	4	0.25	2	15	7.5	4	36	9	40.5	8.1	3	4	4	4	4	4	4	4	4	4	4	4	4	4	4	4	4	3	4	4	4	4	4	4	4	98	4	3	3	4
40	I	MRJ	1	1961-08-05	53.6	3	empresário	16	7	5	2.25	0	0	0	1	8	8	16	3.2	4	4	4	4	4	3	4	4	4	4	4	4	3	4	4	4	4	3	4	3	4	3	4	4	4	95	4	4	3	3
42	I	GBF	1	1947-09-24	67.4	1	agricultor	15	7	5	0.25	3	27	9	4	39	9.75	46.5	9.3	2	3	4	2	4	3	1	4	3	4	4	4	3	2	1	3	3	3	1	1	4	2	1	3	4	69	3	4	3	3
33	I	ARA	1	1960-01-10	55.1	1	aposentado	17	8	5	5	2	20	10	1	10	10	50	10	3	4	4	3	4	2	3	4	3	4	4	3	4	4	3	3	4	4	4	4	4	3	4	4	4	90	3	2	4	4
34	I	JCS	1	1967-03-21	47.9	3	aposentado	11	5	5	5	4	29	7.3	3	19	6.3	34.4	6.9	4	3	3	3	3	3	3	2	2	3	3	3	3	3	2	3	3	1	3	2	3	3	3	3	3	70	1	2	3	2
36	I	ESJ	1	1955-02-05	60	1	vendedor	4	3	4	3	2	20	10	2	13	6.5	43	8.6	4	4	4	4	4	3	4	4	4	4	4	4	4	4	4	4	4	3	4	4	3	4	4	4	4	97	4	4	4	4
37	I	JLE	1	1956-12-27	58.2	1	autônomo	15	7	5	1.16667	2	20	10	1	10	10	50	10	3	4	4	4	4	4	4	4	4	4	4	4	4	3	4	4	4	4	3	3	4	4	4	3	4	95	4	4	4	4
24	I	EVM	1	1975-02-03	39.8	1	artista plástico	11	5	4	0.125	3	12	4	7	68	9.7	31.4	6.3	4	4	4	4	2	4	3	4	4	4	4	4	4	4	4	4	4	0	4	4	4	3	4	4	4	92	4	4	4	4
26	I	AS	1	1938-03-15	76.7	1	engenheiro	17	8	5	6	1	9	9	1	10	10	47	9.4	2	3	4	1	3	3	3	2	4	3	3	3	3	3	4	3	3	1	3	2	4	4	2	2	3	71	3	3	3	3
27	I	SJM	1	1945-01-02	69.9	1	aposentado	17	8	5	9	2	20	10	2	20	10	50	10	3	3	3	3	3	3	2	3	3	3	3	3	3	3	4	3	3	2	3	3	3	3	3	3	3	74	3	3	3	3
31	I	HDN	1	1961-04-07	53.7	3	músico	11	5	4	2	0	0	0	2	20	10	20	4	2	3	4	2	4	3	2	4	3	4	4	4	2	3	2	4	3	2	4	3	3	2	3	4	4	78	4	3	2	3
17	A	SNS	1	1948-04-11	66.5	1	securitário	10	4	4	2	5	41	8.2	3	30	10	44.6	8.9	3	4	4	2	2	2	2	3	4	3	4	4	4	2	4	4	2	4	2	2	4	4	2	4	4	79	4	3	3	3
43	A	MJN	1	1965-05-06	49.5	1		11	5	4	12	3	30	10	5	50	10	50	10	3	4	4	4	3	4	4	4	4	4	4	4	4	3	4	4	4	3	3	4	4	4	3	4	4	94	3	3	4	3
8	A	NTO	0	1954-02-16	60.7	1	funcionário público	15	7	5	4	3	27	9	5	47	9.4	45.8	9.2	4	3	3	4	4	2	2	3	3	4	3	4	3	3	2	4	4	2	3	2	4	4	3	2	3	78	3	3	3	3
2	A	RRG	1	1950-09-13	64.4	1	EMPRESÁRIO	8	4	4	1	2	20	10	5	38	7.6	45.2	9	2	4	4	2	4	0	0	2	2	4	4	4	4	4	4	2	4	2	4	4	4	4	4	4	4	80	4	4	2	3
6	A	JFSC	0	1982-03-04	33.8	1	analista de planejamento	15	7	4	2	1	9	9	5	44	8.8	44.6	8.9	3	4	4	2	4	0	2	4	4	4	3	4	4	3	4	4	3	4	3	4	2	2	2	3	4	80	3	3	3	3
16	A	FRH	0	1986-06-01	28.7	1	balconista loja	15	7	4	2	4	40	10	3	30	10	50	10	4	3	3	1	2	3	3	3	4	2	1	4	3	0	1	2	3	2	1	2	1	1	4	2	3	58	3	3	3	3
38	I	AF	1	1946-08-01	68.6	1	construtor	16	7	5	9	1	10	10	2	15	7.5	45	9	2	4	0	4	3	2	1	3	0	3	1	3	3	4	3	3	3	3	4	2	3	2	3	3	3	65	2	3	1	4
39	I	MH	1	1939-06-13	75.7	1	aposentado	15	5	4	1.66667	4	29	7.3	1	7	7	35.75	7.2	2	4	4	1	1	3	2	4	4	4	4	4	1	2	1	4	3	1	2	1	4	4	0	4	4	68	2	1	4	2
35	I	MANA	0	1945-08-26	69.5	4	costureira	8	4	4	0.833333	0	0	0	2	19	9.5	19	3.8	3	3	4	4	4	2	4	3	4	3	3	3	3	2	4	3	4	1	3	3	4	3	2	4	4	80	4	4	2	3
22	I	RSF	1	1979-09-30	35.1	3	carteiro	11	5	5	1	3	30	10	3	30	10	50	10	3	3	3	2	2	3	2	3	3	2	3	4	3	2	2	3	3	3	2	2	3	3	3	3	2	67	3	3	3	3
23	I	EASR	0	1960-07-12	54.3	1	lar	8	4	4	0.66	4	40	10	1	10	10	50	10	2	2	4	4	4	1	2	2	4	2	2	2	4	3	1	2	2	0	1	2	2	2	2	2	2	56	2	2	3	3
25	I	MAS	1	1956-01-11	58.9	1	aposentado	17	8	3	0.25	3	25	8.3	2	19	9.5	44	8.8	2	1	3	3	3	2	0	1	4	4	3	4	3	3	4	3	3	1	3	3	4	2	0	2	4	65	4	3	2	3
28	I	MHAP	0	1955-06-26	59.5	1	do lar	3	2	4	6	2	15	7.5	1	10	10	42.5	8.5	2	3	3	3	3	3	3	3	3	4	3	3	3	3	3	3	3	2	4	2	3	2	2	3	4	73	4	3	4	3
29	I	LPCS	0	1955-03-09	59.8	1	do lar	16	7	5	0.0833333	2	12	6	4	40	10	38	7.6	3	4	4	3	3	4	3	3	3	4	4	4	4	3	3	4	4	3	3	1	3	3	3	3	4	83	4	4	4	4
30	I	CLL	1	1928-06-17	86.5	1	aposentado	11	5	5	2	1	10	10	2	20	10	50	10	2	3	3	2	2	2	2	2	2	2	2	2	2	2	4	3	2	2	3	2	3	2	2	2	3	58	4	4	4	3
32	I	CP	1	1959-11-06	55.1	3	bancário	16	7	5	3	1	10	10	3	30	10	50	10	2	4	4	3	2	1	2	3	4	3	3	3	4	2	4	3	4	3	2	2	3	3	3	4	4	75	3	3	2	3
19	A	FST	0	1973-05-11	41.4	1	gerente financeira	16	7	4	5	3	18	6	5	39	7.8	33.6	6.7	3	4	3	1	1	1	1	2	2	2	2	2	2	3	4	3	2	3	2	3	4	1	2	2	2	57	2	3	3	2
12	A	CL	0	1967-09-04	47.2	1	vendedora	14	8	4	1.58333	1	10	10	4	32	8	46	9.2	3	4	4	3	3	2	2	3	3	3	3	3	3	2	4	3	3	3	2	2	3	3	2	3	4	73	3	3	3	3
1	A	LTK	0	1952-12-02	62.2	1	Professora	15	6	4	2	2	19	9.5	2	17	8.5	45.5	9.1	4	4	4	3	3	3	3	4	4	4	4	4	4	4	3	4	4	3	4	3	4	4	4	4	4	93	4	4	2	4
14	A	IMAGP	0	1960-06-27	54.5	3	funcionário publico	11	5	4	7	3	26	8.7	5	41	8.2	42.4	8.5	4	2	4	3	2	3	4	4	4	4	4	4	2	4	4	4	4	1	3	2	2	4	2	2	2	78	3	3	2	3
[truncated: 25 more columns]

## Sheet: Var_Keys
ID	Identification number of participant
Ent	Interviewer identification
Iniciais	Participant (name initials)
Sexo	Gender
DTN	Date birth
Idade	Age (yrs)
Est_Civ	Civil status
Ocupac	Occupation
Esc_Anos	Yrs of schooling
Esc	Schooling (grade)
Leitura	Self-reported ability to read
In_Sint	Time since symptoms initiated (yrs)
N_Fami	Number of people in nuclear family
Apoio_FS	Sum of social support perceived from nuclear family
Apoio_FF	(Apoio_FS)/(N_Fami)
N_Comu	Number of people in community surroundings
Apoio_CS	Sum of social support perceived from community surroundings
Apoio_CF	(Apoio_CS)/(N_Comu)
Apoio_T	[(Apoio_FF)*3]+[(Apoio_CF)*2]
Apoio_TF	(Apoio_T)/5
RISC1-25	Variables 1-25 of the Connor-Davidson Resilience Scale (CD-RISC)
RISC_S	Total score for the CD-RISC
RISC_1
RISC_2
RISC_3
RISC_4
HERTH1-25	Variables 1-12 of the Herth Hope Index (HHI)
HERTH_S	Total score for the HHI
B_ev	Barthel Index (BI) for fecal incontinence
B_ur	BI for urinary incontinence
B_hig	BI for grooming
B_banhe	BI for toilet use
B_ali	BI for feeding
B_trans	BI for transfers
B_mob	BI for walking
B_vest	BI for dressing
B_esca	BI for climbing stairs
B_banho	BI for bathing
Barthel_S	Total score for the BI
EVA_D	Visual analogue scale for pain (0-10)
EVA_S	Visual analogue scale for suffering (0-10)
DS1	Screening question 1 for depression
DS2	Screening question 2 for depression
DS_S	Sum of screening for depression
